# Supplementary material for: Experiences Reported by People with Epilepsy During Antiseizure Medication Shortages in the UK: A Cross-Sectional Survey
Source: Pharmacy (Basel). 2025 Nov 10;13(6):166. doi: 10.3390/pharmacy13060166 (PMC12641818; doi:10.3390/pharmacy13060166)
Supplement: Supplementary file 1 [file pharmacy-13-00166-s001.zip]

Archive with 6 entries (6 files):
- content analysis of difficulty in access S1.pdf
- Content analysis of pharmacy support S2.pdf
- Copy of data analysis S3.xlsx
- CROSS checklist s6.pdf
- Gender distribution for Epilepsy Action s5.pdf
- questionnaire s4.pdf
