# Supplementary material for: Experiences Reported by People with Epilepsy During Antiseizure Medication Shortages in the UK: A Cross-Sectional Survey
Source: Pharmacy (Basel). 2025 Nov 10;13(6):166. doi: 10.3390/pharmacy13060166 (PMC12641818; doi:10.3390/pharmacy13060166)
Supplement: Supplementary file 1 [file pharmacy-13-00166-s001.zip › Copy of data analysis S3.xlsx]

## Sheet: Sheet1
Crosstab
			difficulty		Total
			.00	1.00
SodiumValproateorEpilim	0	Count	369a	937b	1306
		% within SodiumValproateorEpilim	0.282542	0.717458	1
		% within difficulty	0.834842	0.892381	0.875335
		% of Total	0.247319	0.628016	0.875335
	1	Count	73a	113b	186
		% within SodiumValproateorEpilim	0.392473	0.607527	1
		% within difficulty	0.165158	0.107619	0.124665
		% of Total	0.0489276	0.0757373	0.124665
Total		Count	442	1050	1492
		% within SodiumValproateorEpilim	0.296247	0.703753	1
		% within difficulty	1	1	1
		% of Total	0.296247	0.703753	1
Each subscript letter denotes a subset of difficulty categories whose column proportions do not differ significantly from each other at the .05 level.
Chi-Square Tests
	Value	df	Asymptotic Significance (2-sided)	Exact Sig. (2-sided)	Exact Sig. (1-sided)
Pearson Chi-Square	9.437a	1	0.00212601
Continuity Correctionb	8.91751	1	0.00282449
Likelihood Ratio	9.02447	1	0.00266389
Fisher's Exact Test				0.00263523	0.00169943
Linear-by-Linear Association	9.43111	1	0.00213336
N of Valid Cases	1492
a. 0 cells (0.0%) have expected count less than 5. The minimum expected count is 55.10.
b. Computed only for a 2x2 table
LamotrigineorLamictal * difficulty
Crosstab
			difficulty		Total
			.00	1.00
LamotrigineorLamictal	0	Count	292a	769b	1061
		% within LamotrigineorLamictal	0.275212	0.724788	1
		% within difficulty	0.660633	0.733079	0.711603
		% of Total	0.195842	0.515761	0.711603
	1	Count	150a	280b	430
		% within LamotrigineorLamictal	0.348837	0.651163	1
		% within difficulty	0.339367	0.266921	0.288397
		% of Total	0.100604	0.187793	0.288397
Total		Count	442	1049	1491
		% within LamotrigineorLamictal	0.296445	0.703555	1
		% within difficulty	1	1	1
		% of Total	0.296445	0.703555	1
Each subscript letter denotes a subset of difficulty categories whose column proportions do not differ significantly from each other at the .05 level.
Chi-Square Tests
	Value	df	Asymptotic Significance (2-sided)	Exact Sig. (2-sided)	Exact Sig. (1-sided)
Pearson Chi-Square	7.953a	1	0.0048015
Continuity Correctionb	7.60364	1	0.00582507
Likelihood Ratio	7.81342	1	0.00518595
Fisher's Exact Test				0.00584002	0.00310154
Linear-by-Linear Association	7.94739	1	0.00481567
N of Valid Cases	1491
a. 0 cells (0.0%) have expected count less than 5. The minimum expected count is 127.47.
b. Computed only for a 2x2 table
ClobazamorOnfiorFrisium * difficulty
Crosstab
			difficulty		Total
			.00	1.00
ClobazamorOnfiorFrisium	0	Count	417a	931b	1348
		% within ClobazamorOnfiorFrisium	0.309347	0.690653	1
		% within difficulty	0.943439	0.886667	0.903485
		% of Total	0.279491	0.623995	0.903485
	1	Count	25a	119b	144
		% within ClobazamorOnfiorFrisium	0.173611	0.826389	1
		% within difficulty	0.0565611	0.113333	0.0965147
		% of Total	0.016756	0.0797587	0.0965147
Total		Count	442	1050	1492
		% within ClobazamorOnfiorFrisium	0.296247	0.703753	1
		% within difficulty	1	1	1
		% of Total	0.296247	0.703753	1
Each subscript letter denotes a subset of difficulty categories whose column proportions do not differ significantly from each other at the .05 level.
Chi-Square Tests
	Value	df	Asymptotic Significance (2-sided)	Exact Sig. (2-sided)	Exact Sig. (1-sided)
Pearson Chi-Square	11.497a	1	0.000696931
Continuity Correctionb	10.8556	1	0.00098499
Likelihood Ratio	12.6135	1	0.000382977
Fisher's Exact Test				0.000515473	0.000299433
Linear-by-Linear Association	11.4897	1	0.000699826
N of Valid Cases	1492
a. 0 cells (0.0%) have expected count less than 5. The minimum expected count is 42.66.
b. Computed only for a 2x2 table
TopiramateORTopomaxORTrokendi * difficulty
Crosstab
			difficulty		Total
			.00	1.00
TopiramateORTopomaxORTrokendi	0	Count	427a	984b	1411
		% within TopiramateORTopomaxORTrokendi	0.302622	0.697378	1
		% within difficulty	0.966063	0.937143	0.94571
		% of Total	0.286193	0.659517	0.94571
	1	Count	15a	66b	81
		% within TopiramateORTopomaxORTrokendi	0.185185	0.814815	1
		% within difficulty	0.0339367	0.0628571	0.0542895
		% of Total	0.0100536	0.0442359	0.0542895
Total		Count	442	1050	1492
		% within TopiramateORTopomaxORTrokendi	0.296247	0.703753	1
		% within difficulty	1	1	1
		% of Total	0.296247	0.703753	1
Each subscript letter denotes a subset of difficulty categories whose column proportions do not differ significantly from each other at the .05 level.
Chi-Square Tests
	Value	df	Asymptotic Significance (2-sided)	Exact Sig. (2-sided)	Exact Sig. (1-sided)
Pearson Chi-Square	5.067a	1	0.0243808
Continuity Correctionb	4.5197	1	0.0335067
Likelihood Ratio	5.52124	1	0.0187869
Fisher's Exact Test				0.024204	0.0141059
Linear-by-Linear Association	5.06394	1	0.0244286
N of Valid Cases	1492
a. 0 cells (0.0%) have expected count less than 5. The minimum expected count is 24.00.
b. Computed only for a 2x2 table
ZonisamideORZonegran * difficulty
Crosstab
			difficulty		Total
			.00	1.00
ZonisamideORZonegran	0	Count	422a	993a	1415
		% within ZonisamideORZonegran	0.298233	0.701767	1
		% within difficulty	0.954751	0.945714	0.948391
		% of Total	0.282842	0.66555	0.948391
	1	Count	20a	57a	77
		% within ZonisamideORZonegran	0.25974	0.74026	1
		% within difficulty	0.0452489	0.0542857	0.0516086
		% of Total	0.0134048	0.0382038	0.0516086
Total		Count	442	1050	1492
		% within ZonisamideORZonegran	0.296247	0.703753	1
		% within difficulty	1	1	1
		% of Total	0.296247	0.703753	1
Each subscript letter denotes a subset of difficulty categories whose column proportions do not differ significantly from each other at the .05 level.
Chi-Square Tests
	Value	df	Asymptotic Significance (2-sided)	Exact Sig. (2-sided)	Exact Sig. (1-sided)
Pearson Chi-Square	.519a	1	0.471269
Continuity Correctionb	0.350788	1	0.553667
Likelihood Ratio	0.531683	1	0.4659
Fisher's Exact Test				0.523292	0.280423
Linear-by-Linear Association	0.518652	1	0.471417
N of Valid Cases	1492
a. 0 cells (0.0%) have expected count less than 5. The minimum expected count is 22.81.
b. Computed only for a 2x2 table
LevatiracetamorKeppraorDesitrend * difficulty
Crosstab
			difficulty		Total
			.00	1.00
LevatiracetamorKeppraorDesitrend	0	Count	308a	824b	1132
		% within LevatiracetamorKeppraorDesitrend	0.272085	0.727915	1
		% within difficulty	0.696833	0.784762	0.758713
		% of Total	0.206434	0.552279	0.758713
	1	Count	134a	226b	360
		% within LevatiracetamorKeppraorDesitrend	0.372222	0.627778	1
		% within difficulty	0.303167	0.215238	0.241287
		% of Total	0.0898123	0.151475	0.241287
Total		Count	442	1050	1492
		% within LevatiracetamorKeppraorDesitrend	0.296247	0.703753	1
		% within difficulty	1	1	1
		% of Total	0.296247	0.703753	1
Each subscript letter denotes a subset of difficulty categories whose column proportions do not differ significantly from each other at the .05 level.
Chi-Square Tests
	Value	df	Asymptotic Significance (2-sided)	Exact Sig. (2-sided)	Exact Sig. (1-sided)
Pearson Chi-Square	13.137a	1	0.000289508
Continuity Correctionb	12.6612	1	0.00037333
Likelihood Ratio	12.7693	1	0.000352358
Fisher's Exact Test				0.000345296	0.000221677
Linear-by-Linear Association	13.1283	1	0.000290872
N of Valid Cases	1492
a. 0 cells (0.0%) have expected count less than 5. The minimum expected count is 106.65.
b. Computed only for a 2x2 table
LacosamideorVimpat * difficulty
Crosstab
			difficulty		Total
			.00	1.00
LacosamideorVimpat	0	Count	422a	1001a	1423
		% within LacosamideorVimpat	0.296557	0.703443	1
		% within difficulty	0.954751	0.953333	0.953753
		% of Total	0.282842	0.670912	0.953753
	1	Count	20a	49a	69
		% within LacosamideorVimpat	0.289855	0.710145	1
		% within difficulty	0.0452489	0.0466667	0.0462466
		% of Total	0.0134048	0.0328418	0.0462466
Total		Count	442	1050	1492
		% within LacosamideorVimpat	0.296247	0.703753	1
		% within difficulty	1	1	1
		% of Total	0.296247	0.703753	1
Each subscript letter denotes a subset of difficulty categories whose column proportions do not differ significantly from each other at the .05 level.
Chi-Square Tests
	Value	df	Asymptotic Significance (2-sided)	Exact Sig. (2-sided)	Exact Sig. (1-sided)
Pearson Chi-Square	.014a	1	0.905225
Continuity Correctionb	0	1	1
Likelihood Ratio	0.014233	1	0.905036
Fisher's Exact Test				1	0.513031
Linear-by-Linear Association	0.0141665	1	0.905257
N of Valid Cases	1492
a. 0 cells (0.0%) have expected count less than 5. The minimum expected count is 20.44.
b. Computed only for a 2x2 table
BrivaracetamorBriviact * difficulty
Crosstab
			difficulty		Total
			.00	1.00
BrivaracetamorBriviact	0	Count	424a	1007a	1431
		% within BrivaracetamorBriviact	0.296296	0.703704	1
		% within difficulty	0.959276	0.959048	0.959115
		% of Total	0.284182	0.674933	0.959115
	1	Count	18a	43a	61
		% within BrivaracetamorBriviact	0.295082	0.704918	1
		% within difficulty	0.040724	0.0409524	0.0408847
		% of Total	0.0120643	0.0288204	0.0408847
Total		Count	442	1050	1492
		% within BrivaracetamorBriviact	0.296247	0.703753	1
		% within difficulty	1	1	1
		% of Total	0.296247	0.703753	1
Each subscript letter denotes a subset of difficulty categories whose column proportions do not differ significantly from each other at the .05 level.
Chi-Square Tests
	Value	df	Asymptotic Significance (2-sided)	Exact Sig. (2-sided)	Exact Sig. (1-sided)
Pearson Chi-Square	.000a	1	0.98377
Continuity Correctionb	0	1	1
Likelihood Ratio	0.00041411	1	0.983764
Fisher's Exact Test				1	0.555816
Linear-by-Linear Association	0.000413531	1	0.983776
N of Valid Cases	1492
a. 0 cells (0.0%) have expected count less than 5. The minimum expected count is 18.07.
b. Computed only for a 2x2 table
Carbamazepineortegretol * difficulty
Crosstab
			difficulty		Total
			.00	1.00
Carbamazepineortegretol	0	Count	412a	674b	1086
		% within Carbamazepineortegretol	0.379374	0.620626	1
		% within difficulty	0.932127	0.641905	0.727882
		% of Total	0.276139	0.451743	0.727882
	1	Count	30a	376b	406
		% within Carbamazepineortegretol	0.0738916	0.926108	1
		% within difficulty	0.0678733	0.358095	0.272118
		% of Total	0.0201072	0.252011	0.272118
Total		Count	442	1050	1492
		% within Carbamazepineortegretol	0.296247	0.703753	1
		% within difficulty	1	1	1
		% of Total	0.296247	0.703753	1
Each subscript letter denotes a subset of difficulty categories whose column proportions do not differ significantly from each other at the .05 level.
Chi-Square Tests
	Value	df	Asymptotic Significance (2-sided)	Exact Sig. (2-sided)	Exact Sig. (1-sided)
Pearson Chi-Square	132.277a	1	1.3012e-30
Continuity Correctionb	130.816	1	2.71654e-30
Likelihood Ratio	157.513	1	3.95329e-36
Fisher's Exact Test				7.6403e-36	5.98101e-36
Linear-by-Linear Association	132.189	1	1.36063e-30
N of Valid Cases	1492
a. 0 cells (0.0%) have expected count less than 5. The minimum expected count is 120.28.
b. Computed only for a 2x2 table
